# Supplementary material for: Radiocesium Transfer in Forest Insect Communities after the Fukushima Dai-ichi Nuclear Power Plant Accident
Source: PLoS One. 2017 Jan 26;12(1):e0171133. doi: 10.1371/journal.pone.0171133 (PMC5268780; doi:10.1371/journal.pone.0171133)
Supplement: S2 Table — 137Cs values and counting errors are shown. (XLSX) [file pone.0171133.s002.xlsx]

## Sheet: S1_Table
Sample ID	Prefecture	Site	Sampling year	Sampling date	Order	Family	Species	Functional group	Number of individuals	Dry weight (g)	Fresh weight (g)	137Cs (Bq/kg)	Counting errors (Bq/kg)	Error counts per net area counts(%)
x19	Ibaraki	A	2012	2016-07-25	Coleoptera	Carabidae	Carabus albrechti	Carnivore	50	4.651	NA	42.5	4.7	11.0588
x3	Ibaraki	A	2012	2016-07-25	Coleoptera	Carabidae	Chlaenius naeviger	Carnivore	22	0.687	1.326	60.5	6.8	11.2397
x20	Ibaraki	A	2012	2016-07-25	Coleoptera	Silphidae	Nicrophorus quadripunctatus	Detritivore	92	4.438	NA	46.9	5.4	11.5139
x21	Ibaraki	A	2012	2016-07-25	Coleoptera	Carabidae	Chlaenius naeviger	Carnivore	49	1.478	NA	41.1	5.1	12.4088
x26	Ibaraki	B	2012	2016-07-25	Coleoptera	Geotrupidae	Geotrupes laevistriatus	Detritivore	23	1.91	NA	160.5	12.6	7.85047
x22	Ibaraki	B	2012	2016-07-25	Coleoptera	Carabidae	Carabus albrechti	Carnivore	51	4.517	NA	74.4	8.3	11.1559
x23	Ibaraki	B	2012	2016-07-25	Coleoptera	Carabidae	Haplochlaenius costiger	Carnivore	8	0.692	NA	75.105	9.7316	12.9573
x25	Ibaraki	B	2012	2016-07-25	Coleoptera	Silphidae	Nicrophorus quadripunctatus	Detritivore	21	0.932	NA	95.1	11.8	12.408
x1	Ibaraki	C	2012	2016-06-28	Coleoptera	Carabidae	Carabus albrechti	Carnivore	13	1.64	NA	118.8	8.7	7.32323
x27	Ibaraki	C	2012	2016-07-25	Coleoptera	Carabidae	Carabus albrechti	Carnivore	25	3.61	8.465	88.8	7.6	8.55856
x29	Ibaraki	C	2012	2016-07-25	Coleoptera	Histeridae	Merohister jekeli	Carnivore	3	1.014	NA	60.916	6.0449	9.92334
x28	Ibaraki	C	2012	2016-07-25	Coleoptera	Silphidae	Nicrophorus quadripunctatus	Detritivore	25	1.92	4.704	75.6	9.9	13.0952
x31	Fukushima	D	2012	2016-09-19	Coleoptera	Geotrupidae	Geotrupes laevistriatus	Detritivore	5	0.38	NA	4198.3	75.5	1.79835
x30	Fukushima	D	2012	2016-09-08	Coleoptera	Carabidae	Synuchus arcuaticollis	Carnivore	94	2.69	NA	1370.7	24.7	1.802
x32	Fukushima	D	2012	2016-09-19	Coleoptera	Carabidae	Carabus procerulus	Carnivore	3	1.506	NA	672.8	24.1	3.58205
x6	Fukushima	D	2012	2016-09-19	Coleoptera	Carabidae	Carabus albrechti	Carnivore	9	0.642	2.215	1089.2	43.2	3.96621
x43	Fukushima	E	2012	2016-09-08	Coleoptera	Carabidae	Damaster blaptoides	Carnivore	1	0.354	NA	7085.7	118.7	1.6752
x36	Fukushima	E	2012	2016-09-08	Hemiptera	Ledridae	Ledra auditura	Herbivore	31	0.82	NA	1763.6	39.5	2.23974
x33	Fukushima	E	2012	2016-09-08	Coleoptera	Carabidae	Carabus albrechti	Carnivore	22	0.95	NA	1048.9	26	2.47879
x35	Fukushima	E	2012	2016-09-19	Coleoptera	Silphidae	Nicrophorus concolor	Detritivore	2	0.557	NA	1527.7	45.3	2.96524
x34	Fukushima	E	2012	2016-09-08	Coleoptera	Rhynchophoridae	Sipalinus gigas	Detritivore	3	0.645	NA	4807.8	152.3	3.16777
x11	Fukushima	E	2012	2016-09-08	Lepidoptera	Arctiidae	Lithosia quadra	Herbivore	51	0.87	2.279	1270	43.9	3.45669
x39	Fukushima	E	2012	2016-09-08	Lepidoptera	Arctiidae	Eilema deplana pavescens	Herbivore	21	0.187	NA	2538.9	90.6	3.56847
x37	Fukushima	E	2012	2016-09-08	Coleoptera	Scarabaeidae	Anomala cuprea	Herbivore	6	1.168	NA	374	15.6	4.17112
x17	Fukushima	E	2012	2016-09-08	Orthoptera	Gryllidae	Grylloidea gen. et spp.	Omnivore	13	1.527	NA	530.7	26.2	4.93688
x18	Fukushima	E	2012	2016-09-08	Coleoptera	Cerambycidae	Batocera lineolata	Herbivore	1	1.408	NA	357.1	34.8	9.74517
x38	Fukushima	E	2012	2016-09-08	Hemiptera	Cicadidae	Graptopsaltria nigrofuscata	Herbivore	1	0.781	NA	118.35	11.758	9.93494
x16	Fukushima	E	2012	2016-09-08	Lepidoptera	Noctuidae	Noctuidae	Herbivore	51	2.21	NA	115.1	12.7	11.0339
x10	Fukushima	E	2012	2016-09-08	Hemiptera	Pentatomidae	Halyomorpha halys	Herbivore	40	0.83	NA	101.1	12.9	12.7596
x15	Fukushima	E	2012	2016-09-08	Lepidoptera	Geometridae	Geometridae gen. et spp.	Herbivore	66	1.07	NA	120.2	16.7	13.8935
x9	Fukushima	F	2012	2016-09-19	Coleoptera	Rhynchophoridae	Sipalinus gigas	Detritivore	18	3.23	NA	3067	52.2	1.70199
x8	Fukushima	F	2012	2016-09-19	Coleoptera	Carabidae	Carabus albrechti	Carnivore	25	0.88	6.609	242.5	20.7	8.53608
x41	Fukushima	F	2012	2016-09-19	Coleoptera	Carabidae	Carabus procerulus	Carnivore	4	0.835	NA	194.8	26	13.347
x42	Fukushima	F	2012	2016-09-19	Coleoptera	Silphidae	Nicrophorus quadripunctatus	Detritivore	6	0.514	NA	322.2	31.4	9.7455
x40	Fukushima	F	2012	2016-09-19	Coleoptera	Carabidae	Damaster blaptoides	Carnivore	3	0.285	NA	340.2	39.6	11.6402
b15	Ibaraki	A	2013	2016-07-16	Coleoptera	Carabidae	Carabus albrechti	Carnivore	42	5.85	NA	34.4	4.9	14.2442
b14	Ibaraki	A	2013	2016-07-16	Coleoptera	Carabidae	Carabus albrechti	Carnivore	42	6.44	23.94	26.9	3.5	13.0112
b21	Ibaraki	B	2013	2016-07-16	Coleoptera	Carabidae	Carabus albrechti	Carnivore	32	4.08	NA	53.142	3.3858	6.37123
b20	Ibaraki	B	2013	2016-07-16	Coleoptera	Carabidae	Carabus albrechti	Carnivore	48	6.08	23.14	29.8	3.9	13.0872
b22	Ibaraki	B	2013	2016-07-16	Coleoptera	Carabidae	Haplochlaenius costiger	Carnivore	3	1.82	0.526	40.6	5.5	13.5468
b23	Ibaraki	C	2013	2016-07-16	Coleoptera	Carabidae	Carabus albrechti	Carnivore	12	1.759	5.341	29.1	3.5	12.0275
b24	Fukushima	D	2013	2016-07-17	Orthoptera	Rhaphidophoridae	Diestrammena sp.	Omnivore	4	0.478	1.585	3946.1	99.4	2.51894
b26	Fukushima	D	2013	2016-07-17	Coleoptera	Carabidae	Damaster blaptoides	Carnivore	1	0.345	0.812	4444.5	174.6	3.92845
b25	Fukushima	D	2013	2016-07-17	Coleoptera	Carabidae	Carabus albrechti	Carnivore	10	1.551	3.878	628.6	28.8	4.58161
b42	Fukushima	D	2013	2016-09-18	Orthoptera	Rhaphidophoridae	Diestrammena sp.	Omnivore	5	1.036	4.07	4291.1	250.4	5.83533
b44	Fukushima	D	2013	2016-09-18	Coleoptera	Carabidae	Synuchus spp.	Carnivore	91	6.381	2.602	1165.5	86	7.37881
b38	Fukushima	D	2013	2016-09-18	Orthoptera	Acrididae	Oedaleus infernalis	Herbivore	20	6.1	17.928	108.8	11.793	10.8392
b45	Fukushima	D	2013	2016-09-18	Coleoptera	Geotrupidae	Geotrupes laevistriatus	Detritivore	6	0.663	2.135	881.12	71.567	8.12228
b43	Fukushima	D	2013	2016-09-18	Coleoptera	Carabidae	Carabus albrechti	Carnivore	12	0.57	2.863	584.34	50.481	8.63898
b27	Fukushima	D	2013	2016-07-17	Coleoptera	Carabidae	Carabus arboreus parexilis	Carnivore	1	0.187	0.534	1049.1	103.2	9.837
b39	Fukushima	D	2013	2016-09-18	Orthoptera	Pyrgomorphidae	Atractomorpha lata	Herbivore	17	1.447	4.232	235.9	28.8	12.2086
b10	Fukushima	E	2013	2016-07-17	Lepidoptera	Pyralidae	Pyralidae	Herbivore	354	1.31	1.636	683.3	27.2	3.98068
b1	Fukushima	E	2013	2016-07-17	Lepidoptera	Sphingidae	Ampelophaga rubiginosa	Herbivore	7	3.242	7.327	192.1	10.2	5.30973
b46	Fukushima	E	2013	2016-09-10	Coleoptera	Carabidae	Carabus albrechti	Carnivore	11	0.696	2.781	780.75	60.299	7.72321
b29	Fukushima	E	2013	2016-07-17	Coleoptera	Carabidae	Carabus albrechti	Carnivore	10	1.288	3.44	334.8	29.6	8.8411
b30	Fukushima	E	2013	2016-07-17	Coleoptera	Carabidae	Carabus arboreus parexilis	Carnivore	1	0.086	0.585	914.43	86.9	9.50319
b12	Fukushima	E	2013	2016-07-17	Lepidoptera	Noctuidae	Noctuidae	Herbivore	115	4.078	6.053	111.5	12.2	10.9417
b7	Fukushima	E	2013	2016-07-17	Lepidoptera	Arctiidae	Eilema vestusa	Herbivore	15	0.157	0.222	792.2	113.5	14.3272
b31	Fukushima	E	2013	2016-07-17	Coleoptera	Carabidae	Chlaenius naeviger	Carnivore	1	0.035	0.092	289	23.3	8.06228
b0	Fukushima	E	2013	2016-07-17	Lepidoptera	Sphingidae	Acosmeryx naga	Herbivore	7	3.64	8.326	31	3	9.67742
b11	Fukushima	E	2013	2016-07-17	Lepidoptera	Noctuidae	Amphipyra schrenckii	Herbivore	3	0.402	0.609	105.3	12.8	12.1557
b32	Fukushima	F	2013	2016-07-17	Orthoptera	Rhaphidophoridae	Diestrammena sp.	Omnivore	10	1.016	3.474	5082.9	75	1.47554
b33	Fukushima	F	2013	2016-07-17	Coleoptera	Carabidae	Carabus albrechti	Carnivore	17	2.294	6.588	459.3	22.7	4.9423
b47	Fukushima	F	2013	2016-09-10	Coleoptera	Carabidae	Carabus albrechti	Carnivore	10	0.92	2.93	422.45	34.496	8.1657
b48	Fukushima	F	2013	2016-09-10	Coleoptera	Carabidae	Synuchus spp.	Carnivore	11	0.552	1.252	560.56	50.476	9.00457
b34	Fukushima	F	2013	2016-07-17	Coleoptera	Carabidae	Carabus vanvolxemi	Carnivore	3	0.468	1.302	435.9	41.1	9.42877
b49	Fukushima	F	2013	2016-09-10	Coleoptera	Rhynchophoridae	Sipalinus gigas	Detritivore	3	0.482	0.903	1505.6	177.2	11.7694
b35	Fukushima	F	2013	2016-07-17	Coleoptera	Carabidae	Carabus arboreus parexilis	Carnivore	1	0.176	0.529	431.8	55.1	12.7605
